# Supplementary material for: Early CD8+-recovery independently predicts low probability of disease relapse but also associates with severe GVHD after allogeneic HSCT
Source: PLoS One. 2018 Sep 20;13(9):e0204136. doi: 10.1371/journal.pone.0204136 (PMC6147489; doi:10.1371/journal.pone.0204136)
Supplement: S1 Table — (XLSX) [file pone.0204136.s001.xlsx]

## Sheet: Taul1
Characteristics of the excluded patients
Variable		N or median	% or range
Gender	Female	19	38
	Male	31	62
Age at transplantation (years)		52.2	22.0 - 68.0
Diagnosis	Myeloproliferative neoplasms	9	18
	Myeloid malignancies	14	28
	Lymfoproliferative neoplasms	22	44
	Lymphatic malignancies	3	6
	Aplastic anemia	2	4
Donor	MUD	40	80
	HLA-identical	9	18
	Haploidentical	1	2
Graft CD34+ cell count (x106/kg)		6.43	0.8-13.5
Graft source	Blood	45	90
	Marrow	5	10
Conditioning	MAC	12	24
regimen	RIC	21	42
	Sequential conditioning	17	34
DRI stage	Low	29	58
	High	19	48
	Not applicable	2	4
