# Supplementary material for: Early CD8+-recovery independently predicts low probability of disease relapse but also associates with severe GVHD after allogeneic HSCT
Source: PLoS One. 2018 Sep 20;13(9):e0204136. doi: 10.1371/journal.pone.0204136 (PMC6147489; doi:10.1371/journal.pone.0204136)
Supplement: S2 Table — (XLSX) [file pone.0204136.s002.xlsx]

## Sheet: Taul1
Variable	Youden's index	Area Under Curve	Optimal cutoff
CD8+	0.344	0.595	50
CD3+	0.296	0.586	94.25
CD4+	0.198	0.549	51
NK+	0.158	0.478	51.75
CD19+	0.049	0.491	14.5
